# Supplementary material for: The Cost and the Value of Stroke Care in Greece: Results from the SUN4P Study
Source: Healthcare (Basel). 2023 Sep 14;11(18):2545. doi: 10.3390/healthcare11182545 (PMC10530928; doi:10.3390/healthcare11182545)
Supplement: Supplementary file 1 [file healthcare-11-02545-s001.zip]

Archive with 1 entries (1 files):
- healthcare-2552569-supplementary.pdf
